# Supplementary material for: Secreted parasite Pin1 isomerase stabilizes host PKM2 to reprogram host cell metabolism
Source: Commun Biol. 2019 Apr 30;2:152. doi: 10.1038/s42003-019-0386-6 (PMC6491484; doi:10.1038/s42003-019-0386-6)
Supplement: Supplementary file 4 — Supplementary Data 1 [file 42003_2019_386_MOESM4_ESM.xlsx]

## Sheet: hPIN1 - Cytoplasm
List of cytoplasmic proteins identified in NIH/3T3 hPIN1 cells
↓ Unique	Total	reference	Gene Symbol	MWT(kDa)
23	38	sp|P68371|TBB4B_HUMAN	TUBB4B	49.80
19	222	sp|Q13526|PIN1_HUMAN	PIN1	18.23
16	21	sp|P14618|KPYM_HUMAN	PKM	57.90
14	25	sp|P68104|EF1A1_HUMAN	EEF1A1	50.11
14	20	sp|P62736|ACTA_HUMAN	ACTA2	41.98
13	21	sp|Q9BQE3|TBA1C_HUMAN	TUBA1C	49.86
9	10	sp|P08238|HS90B_HUMAN	HSP90AB1	83.21
9	9	sp|P11142|HSP7C_HUMAN	HSPA8	70.85
8	11	sp|P63261|ACTG_HUMAN	ACTG1	41.77
5	8	sp|Q9Y3Z3|SAMH1_HUMAN	SAMHD1	72.15
5	6	sp|Q14240|IF4A2_HUMAN	EIF4A2	46.37
5	6	sp|P07900|HS90A_HUMAN	HSP90AA1	84.61
5	6	sp|P13639|EF2_HUMAN	EEF2	95.28
5	5	sp|P50991|TCPD_HUMAN	CCT4	57.89
5	5	sp|Q58FF6|H90B4_HUMAN	HSP90AB4P	58.23
4	10	IGH1M_MOUSE	Ighg1	43.36
4	7	sp|Q58FF8|H90B2_HUMAN	HSP90AB2P	44.32
4	6	sp|O43175|SERA_HUMAN	PHGDH	56.61
4	6	sp|Q58FF7|H90B3_HUMAN	HSP90AB3P	68.28
4	5	sp|P35579|MYH9_HUMAN	MYH9	226.39
4	4	sp|P04406|G3P_HUMAN	GAPDH	36.03
4	4	sp|P00338|LDHA_HUMAN	LDHA	36.67
4	4	sp|Q00610|CLH1_HUMAN	CLTC	191.49
4	4	IGKC_MOUSE	IGKC	11.77
3	10	sp|P07437|TBB5_HUMAN	TUBB	49.64
3	4	sp|P26641|EF1G_HUMAN	EEF1G	50.09
3	3	sp|P78371|TCPB_HUMAN	CCT2	57.45
3	3	sp|P06396|GELS_HUMAN	GSN	85.64
3	3	sp|Q15365|PCBP1_HUMAN	PCBP1	37.47
3	3	sp|P46934|NEDD4_HUMAN	NEDD4	149.02
3	3	sp|O00410|IPO5_HUMAN	IPO5	123.55
3	3	sp|P61981|1433G_HUMAN	YWHAG	28.28
3	3	sp|P62258|1433E_HUMAN	YWHAE	29.16
3	3	sp|P02545|LMNA_HUMAN	LMNA	74.09
3	3	sp|P10809|CH60_HUMAN	HSPD1	61.02
2	5	tr|Q49AR7|Q49AR7_HUMAN	PIN1	5.13
2	3	sp|Q9BVA1|TBB2B_HUMAN	TUBB2B	49.92
2	3	sp|P12004|PCNA_HUMAN	PCNA	28.75
2	2	sp|Q14974|IMB1_HUMAN	KPNB1	97.11
2	2	sp|P14625|ENPL_HUMAN	HSP90B1	92.41
2	2	sp|P60660|MYL6_HUMAN	MYL6	16.92
2	2	sp|P62987|RL40_HUMAN	UBA52	14.72
2	2	sp|P10599|THIO_HUMAN	TXN	11.73
2	2	sp|P23396|RS3_HUMAN	RPS3	26.67
2	2	sp|Q9BUF5|TBB6_HUMAN	TUBB6	49.82
2	2	sp|P55060|XPO2_HUMAN	CSE1L	110.35
2	2	sp|P18669|PGAM1_HUMAN	PGAM1	28.79
2	2	sp|P17987|TCPA_HUMAN	TCP1	60.31
2	2	sp|P21333|FLNA_HUMAN	FLNA	280.56
1	3	sp|P51813|BMX_HUMAN	BMX	77.96
1	3	AVID_Chick		16.76
1	2	sp|O43707|ACTN4_HUMAN	ACTN4	104.79
1	2	KV2A7_MOUSE	KV2A7	12.27
1	2	sp|P60953|CDC42_HUMAN	CDC42	21.25
1	2	sp|P35580|MYH10_HUMAN	MYH10	228.86
1	2	sp|P30154|2AAB_HUMAN	PPP2R1B	66.17
1	2	sp|Q5TAX3|TUT4_HUMAN	ZCCHC11	185.05
1	2	sp|Q92896|GSLG1_HUMAN	GLG1	134.46
1	2	sp|P61978|HNRPK_HUMAN	HNRNPK	50.94
1	1	sp|P17707|DCAM_HUMAN	AMD1	38.31
1	1	sp|Q13126|MTAP_HUMAN	MTAP	31.22
1	1	sp|P52597|HNRPF_HUMAN	HNRNPF	45.64
1	1	sp|P17812|PYRG1_HUMAN	CTPS1	66.65
1	1	sp|P13929|ENOB_HUMAN	ENO3	46.96
1	1	sp|P11021|GRP78_HUMAN	HSPA5	72.29
1	1	sp|P55072|TERA_HUMAN	VCP	89.27
1	1	sp|Q9H0W7|THAP2_HUMAN	THAP2	26.24
1	1	sp|P62333|PRS10_HUMAN	PSMC6	44.15
1	1	sp|P46940|IQGA1_HUMAN	IQGAP1	189.13
1	1	sp|Q96PU5|NED4L_HUMAN	NEDD4L	111.86
1	1	sp|P60174|TPIS_HUMAN	TPI1	30.77
1	1	sp|P26640|SYVC_HUMAN	VARS	140.39
1	1	sp|P05186|PPBT_HUMAN	ALPL	57.27
1	1	sp|P62081|RS7_HUMAN	RPS7	22.11
1	1	sp|P34931|HS71L_HUMAN	HSPA1L	70.33
1	1	sp|P04083|ANXA1_HUMAN	ANXA1	38.69
1	1	sp|P37802|TAGL2_HUMAN	TAGLN2	22.38
1	1	sp|O00231|PSD11_HUMAN	PSMD11	47.43
1	1	sp|Q15029|U5S1_HUMAN	EFTUD2	109.37
1	1	sp|Q8NC51|PAIRB_HUMAN	SERBP1	44.94
1	1	sp|O00571|DDX3X_HUMAN	DDX3X	73.20
1	1	sp|Q9UJT2|TSKS_HUMAN	TSKS	65.01
1	1	sp|P08865|RSSA_HUMAN	RPSA	32.83
1	1	sp|Q8NHW5|RLA0L_HUMAN	RPLP0P6	34.34
1	1	sp|P61204|ARF3_HUMAN	ARF3	20.59
1	1	sp|P62805|H4_HUMAN	HIST1H4A	11.36
1	1	sp|P62269|RS18_HUMAN	RPS18	17.71
1	1	sp|P06748|NPM_HUMAN	NPM1	32.55
1	1	sp|P62263|RS14_HUMAN	RPS14	16.26
1	1	sp|Q562R1|ACTBL_HUMAN	ACTBL2	41.98
1	1	sp|P33778|H2B1B_HUMAN	HIST1H2BB	13.94
1	1	sp|Q00839|HNRPU_HUMAN	HNRNPU	90.53
1	1	sp|P17980|PRS6A_HUMAN	PSMC3	49.17
1	1	sp|P62424|RL7A_HUMAN	RPL7A	29.98
1	1	sp|O75369|FLNB_HUMAN	FLNB	277.99
1	1	sp|Q10567|AP1B1_HUMAN	AP1B1	104.57
1	1	sp|P19105|ML12A_HUMAN	MYL12A	19.78

## Sheet: hPIN1 - Nucleus
List of nuclear proteins identified in NIH/3T3 hPIN1 cells
↓ Unique	Total	reference	Gene Symbol	MWT(kDa)
25	30	sp|Q15149|PLEC_HUMAN	PLEC	531.47
22	32	sp|P08670|VIME_HUMAN	VIM	53.62
19	76	sp|P62736|ACTA_HUMAN	ACTA2	41.98
16	20	sp|P68371|TBB4B_HUMAN	TUBB4B	49.80
16	18	sp|P35579|MYH9_HUMAN	MYH9	226.39
15	25	sp|P68104|EF1A1_HUMAN	EEF1A1	50.11
15	15	sp|P21333|FLNA_HUMAN	FLNA	280.56
14	97	sp|P63261|ACTG_HUMAN	ACTG1	41.77
13	126	sp|Q13526|PIN1_HUMAN	PIN1	18.23
13	15	sp|P02545|LMNA_HUMAN	LMNA	74.09
12	23	sp|P06396|GELS_HUMAN	GSN	85.64
12	14	sp|P61978|HNRPK_HUMAN	HNRNPK	50.94
11	17	sp|Q6UB35|C1TM_HUMAN	MTHFD1L	105.72
11	16	sp|Q15208|STK38_HUMAN	STK38	54.16
11	14	sp|Q9BQE3|TBA1C_HUMAN	TUBA1C	49.86
10	13	sp|P23396|RS3_HUMAN	RPS3	26.67
9	11	sp|Q00839|HNRPU_HUMAN	HNRNPU	90.53
8	10	sp|Q92841|DDX17_HUMAN	DDX17	80.22
7	15	sp|Q9NYL9|TMOD3_HUMAN	TMOD3	39.57
7	10	sp|P62249|RS16_HUMAN	RPS16	16.44
7	9	sp|P62269|RS18_HUMAN	RPS18	17.71
7	7	sp|P38646|GRP75_HUMAN	HSPA9	73.63
6	9	sp|P60660|MYL6_HUMAN	MYL6	16.92
6	7	sp|Q16643|DREB_HUMAN	DBN1	71.39
6	7	sp|P14625|ENPL_HUMAN	HSP90B1	92.41
6	7	sp|O00148|DX39A_HUMAN	DDX39A	49.10
6	7	sp|Q00610|CLH1_HUMAN	CLTC	191.49
6	6	sp|Q6P2Q9|PRP8_HUMAN	PRPF8	273.43
6	6	sp|P11142|HSP7C_HUMAN	HSPA8	70.85
6	6	sp|Q15029|U5S1_HUMAN	EFTUD2	109.37
6	6	sp|O43172|PRP4_HUMAN	PRPF4	58.41
6	6	sp|P10809|CH60_HUMAN	HSPD1	61.02
6	6	sp|P14618|KPYM_HUMAN	PKM	57.90
5	17	sp|Q562R1|ACTBL_HUMAN	ACTBL2	41.98
5	7	sp|P26641|EF1G_HUMAN	EEF1G	50.09
5	7	sp|P62081|RS7_HUMAN	RPS7	22.11
5	6	sp|P51991|ROA3_HUMAN	HNRNPA3	39.57
5	6	sp|Q8WWY3|PRP31_HUMAN	PRPF31	55.42
5	6	sp|P11388|TOP2A_HUMAN	TOP2A	174.28
5	5	sp|P19105|ML12A_HUMAN	MYL12A	19.78
4	7	IGH1M_MOUSE	Ighg1	43.36
4	5	sp|P55795|HNRH2_HUMAN	HNRNPH2	49.23
4	5	sp|P06748|NPM_HUMAN	NPM1	32.55
4	5	sp|P08865|RSSA_HUMAN	RPSA	32.83
4	5	sp|P62241|RS8_HUMAN	RPS8	24.19
4	5	sp|Q9Y265|RUVB1_HUMAN	RUVBL1	50.20
4	5	sp|Q9Y230|RUVB2_HUMAN	RUVBL2	51.12
4	4	sp|O43707|ACTN4_HUMAN	ACTN4	104.79
4	4	sp|P62424|RL7A_HUMAN	RPL7A	29.98
4	4	sp|O43390|HNRPR_HUMAN	HNRNPR	70.90
4	4	sp|O00567|NOP56_HUMAN	NOP56	66.01
4	4	sp|P62277|RS13_HUMAN	RPS13	17.21
4	4	sp|P43243|MATR3_HUMAN	MATR3	94.56
3	5	sp|Q8NHW5|RLA0L_HUMAN	RPLP0P6	34.34
3	4	sp|O60506|HNRPQ_HUMAN	SYNCRIP	69.56
3	4	sp|Q15717|ELAV1_HUMAN	ELAVL1	36.07
3	4	sp|P62829|RL23_HUMAN	RPL23	14.86
3	4	sp|P83731|RL24_HUMAN	RPL24	17.77
3	4	sp|Q05682|CALD1_HUMAN	CALD1	93.18
3	4	sp|O75369|FLNB_HUMAN	FLNB	277.99
3	4	sp|P62917|RL8_HUMAN	RPL8	28.01
3	3	sp|P62701|RS4X_HUMAN	RPS4X	29.58
3	3	sp|Q13045|FLII_HUMAN	FLII	144.66
3	3	sp|Q14240|IF4A2_HUMAN	EIF4A2	46.37
3	3	sp|O75643|U520_HUMAN	SNRNP200	244.35
3	3	sp|P51149|RAB7A_HUMAN	RAB7A	23.47
3	3	sp|P11021|GRP78_HUMAN	HSPA5	72.29
3	3	sp|P52272|HNRPM_HUMAN	HNRNPM	77.46
3	3	IGKC_MOUSE	IGKC	11.77
3	3	sp|P62851|RS25_HUMAN	RPS25	13.73
3	3	sp|P61247|RS3A_HUMAN	RPS3A	29.93
3	3	sp|P26373|RL13_HUMAN	RPL13	24.25
3	3	sp|P07910|HNRPC_HUMAN	HNRNPC	33.65
3	3	sp|P61158|ARP3_HUMAN	ACTR3	47.34
2	5	sp|P07437|TBB5_HUMAN	TUBB	49.64
2	5	sp|P17661|DESM_HUMAN	DES	53.50
2	4	sp|P52597|HNRPF_HUMAN	HNRNPF	45.64
2	4	sp|Q96KK5|H2A1H_HUMAN	HIST1H2AH	13.90
2	4	sp|P35580|MYH10_HUMAN	MYH10	228.86
2	4	sp|Q9UHB6|LIMA1_HUMAN	LIMA1	85.17
2	4	sp|O00268|TAF4_HUMAN	TAF4	110.05
2	4	sp|Q07955|SRSF1_HUMAN	SRSF1	27.73
2	4	tr|Q13707|Q13707_HUMAN	ACTA2	36.78
2	3	sp|Q9BVA1|TBB2B_HUMAN	TUBB2B	49.92
2	3	sp|P46940|IQGA1_HUMAN	IQGAP1	189.13
2	3	tr|Q49AR7|Q49AR7_HUMAN	PIN1	5.13
2	3	sp|Q58FF8|H90B2_HUMAN	HSP90AB2P	44.32
2	3	sp|Q9NXV2|KCTD5_HUMAN	KCTD5	26.08
2	3	sp|Q9Y657|SPIN1_HUMAN	SPIN1	29.58
2	3	sp|Q5TAX3|TUT4_HUMAN	ZCCHC11	185.05
2	3	sp|P62263|RS14_HUMAN	RPS14	16.26
2	3	sp|P62899|RL31_HUMAN	RPL31	14.45
2	3	tr|Q5T0I0|Q5T0I0_HUMAN	GSN	28.94
2	3	sp|Q6NVV1|R13P3_HUMAN	RPL13AP3	12.13
2	2	sp|P26599|PTBP1_HUMAN	PTBP1	57.19
2	2	sp|Q9Y2X3|NOP58_HUMAN	NOP58	59.54
2	2	sp|P33778|H2B1B_HUMAN	HIST1H2BB	13.94
2	2	sp|O00571|DDX3X_HUMAN	DDX3X	73.20
2	2	sp|P62913|RL11_HUMAN	RPL11	20.24
2	2	sp|P27824|CALX_HUMAN	CANX	67.53

## Sheet: Control-Cytoplasm
List of cytoplasmic proteins identified in NIH/3T3 CONTROL cells
↓ Unique	Total	reference	Gene Symbol	MWT(kDa)
10	12	sp|P68371|TBB4B_HUMAN	TUBB4B	49.80
9	15	sp|P62736|ACTA_HUMAN	ACTA2	41.98
6	7	sp|Q9BQE3|TBA1C_HUMAN	TUBA1C	49.86
5	10	AVID_Chick		16.76
5	7	sp|Q13045|FLII_HUMAN	FLII	144.66
4	5	sp|P63261|ACTG_HUMAN	ACTG1	41.77
3	5	IGH1M_MOUSE	Ighg1	43.36
3	3	sp|Q13526|PIN1_HUMAN	PIN1	18.23
3	3	sp|P68104|EF1A1_HUMAN	EEF1A1	50.11
2	5	sp|Q5TAX3|TUT4_HUMAN	ZCCHC11	185.05
2	3	sp|P07437|TBB5_HUMAN	TUBB	49.64
2	2	sp|Q9BVA1|TBB2B_HUMAN	TUBB2B	49.92
2	2	sp|P12273|PIP_HUMAN	PIP	16.56
2	2	sp|Q05193|DYN1_HUMAN	DNM1	97.35
2	2	sp|Q9NYL9|TMOD3_HUMAN	TMOD3	39.57
1	2	sp|P54886|P5CS_HUMAN	ALDH18A1	87.25
1	1	sp|P62987|RL40_HUMAN	UBA52	14.72
1	1	tr|B4DJM5|B4DJM5_HUMAN	B4DJM5	18.93
1	1	sp|P61626|LYSC_HUMAN	LYZ	16.53
1	1	sp|Q5T4B2|GT253_HUMAN	CERCAM	67.55
1	1	sp|P04406|G3P_HUMAN	GAPDH	36.03
1	1	KV2A7_MOUSE	KV2A7	12.27
1	1	sp|P33778|H2B1B_HUMAN	HIST1H2BB	13.94
1	1	sp|P10599|THIO_HUMAN	TXN	11.73
1	1	sp|P23396|RS3_HUMAN	RPS3	26.67
1	1	sp|P04083|ANXA1_HUMAN	ANXA1	38.69
1	1	sp|Q14240|IF4A2_HUMAN	EIF4A2	46.37
1	1	sp|Q96KK5|H2A1H_HUMAN	HIST1H2AH	13.90
1	1	sp|O00148|DX39A_HUMAN	DDX39A	49.10
1	1	sp|O43175|SERA_HUMAN	PHGDH	56.61
1	1	sp|Q58FF7|H90B3_HUMAN	HSP90AB3P	68.28
1	1	sp|Q14974|IMB1_HUMAN	KPNB1	97.11
1	1	sp|Q9BPY3|F118B_HUMAN	FAM118B	39.47
1	1	sp|P35579|MYH9_HUMAN	MYH9	226.39
1	1	sp|Q12873|CHD3_HUMAN	CHD3	226.45
1	1	sp|O43390|HNRPR_HUMAN	HNRNPR	70.90
1	1	sp|Q02880|TOP2B_HUMAN	TOP2B	183.15

## Sheet: control-Nucleus
List of nuclear proteins identified in NIH/3T3 CONTROL cells
↓ Unique	Total	reference	Gene Symbol	MWT(kDa)
6	7	sp|P62736|ACTA_HUMAN	ACTA2	41.98
5	10	AVID_Chick		16.76
3	4	IGH1M_MOUSE	Ighg1	43.36
2	2	sp|P62987|RL40_HUMAN	UBA52	14.72
2	2	sp|P63261|ACTG_HUMAN	ACTG1	41.77
1	2	sp|Q5TAX3|TUT4_HUMAN	ZCCHC11	185.05
1	1	sp|Q9BPY3|F118B_HUMAN	FAM118B	39.47
1	1	sp|P61626|LYSC_HUMAN	LYZ	16.53
1	1	sp|P04406|G3P_HUMAN	GAPDH	36.03
1	1	tr|L8E824|L8E824_HUMAN	HUNK	23.54
1	1	sp|Q05193|DYN1_HUMAN	DNM1	97.35
1	1	KV2A7_MOUSE	KV2A7	12.27
1	1	sp|Q9UII4|HERC5_HUMAN	HERC5	116.78
1	1	sp|Q96KK5|H2A1H_HUMAN	HIST1H2AH	13.90
1	1	sp|Q14240|IF4A2_HUMAN	EIF4A2	46.37
1	1	sp|P02545|LMNA_HUMAN	LMNA	74.09
1	1	sp|P12273|PIP_HUMAN	PIP	16.56
1	1	sp|Q92896|GSLG1_HUMAN	GLG1	134.46
1	1	sp|P34931|HS71L_HUMAN	HSPA1L	70.33
1	1	sp|Q15149|PLEC_HUMAN	PLEC	531.47
